# Supplementary material for: The termination of UHRF1-dependent PAF15 ubiquitin signaling is regulated by USP7 and ATAD5
Source: eLife. 2023 Feb 3;12:e79013. doi: 10.7554/eLife.79013 (PMC9943068; doi:10.7554/eLife.79013)
Supplement: Figure 1—figure supplement 1—source data 1. [file elife-79013-fig1-figsupp1-data1.zip]

Archive with 4 entries (3 files):
- Figure 1-figure supplement 1-source data/
- __MACOSX/._Figure 1-figure supplement 1-source data
- Figure 1-figure supplement 1-source data/Figure1 - figure supplement 1-Source Data.pptx
- __MACOSX/Figure 1-figure supplement 1-source data/._Figure1 - figure supplement 1-Source Data.pptx
