# Supplementary material for: The termination of UHRF1-dependent PAF15 ubiquitin signaling is regulated by USP7 and ATAD5
Source: eLife. 2023 Feb 3;12:e79013. doi: 10.7554/eLife.79013 (PMC9943068; doi:10.7554/eLife.79013)
Supplement: Figure 7—figure supplement 1—source data 1. [file elife-79013-fig7-figsupp1-data1.zip]

Archive with 8 entries (7 files):
- Figure 7-figure supplement 1-source data/
- __MACOSX/._Figure 7-figure supplement 1-source data
- Figure 7-figure supplement 1-source data/Figure 7-figure supplment 1B source data 1.xlsx
- __MACOSX/Figure 7-figure supplement 1-source data/._Figure 7-figure supplment 1B source data 1.xlsx
- Figure 7-figure supplement 1-source data/Figure7- figure supplement 1A&D-Source Data.pptx
- __MACOSX/Figure 7-figure supplement 1-source data/._Figure7- figure supplement 1A&D-Source Data.pptx
- Figure 7-figure supplement 1-source data/Figure 7-figure supplment 1C source data 1.xlsx
- __MACOSX/Figure 7-figure supplement 1-source data/._Figure 7-figure supplment 1C source data 1.xlsx
