# Supplementary material for: The termination of UHRF1-dependent PAF15 ubiquitin signaling is regulated by USP7 and ATAD5
Source: eLife. 2023 Feb 3;12:e79013. doi: 10.7554/eLife.79013 (PMC9943068; doi:10.7554/eLife.79013)
Supplement: Figure 8—source data 1. [file elife-79013-fig8-data1.zip]

Archive with 6 entries (5 files):
- Figure 8-source data/
- __MACOSX/._Figure 8-source data
- Figure 8-source data/Figure 8-Source Data1.pptx
- __MACOSX/Figure 8-source data/._Figure 8-Source Data1.pptx
- Figure 8-source data/Figure 8C-Source Data_revised.xlsx
- __MACOSX/Figure 8-source data/._Figure 8C-Source Data_revised.xlsx
